# Supplementary material for: Can Generic Medications Be a Safe and Effective Alternative to Brand-Name Drugs for Cardiovascular Disease Treatment? A Systematic Review and Meta-Analysis
Source: Rev Cardiovasc Med. 2025 Mar 7;26(3):26116. doi: 10.31083/RCM26116 (PMC11951291; doi:10.31083/RCM26116)
Supplement: Supplementary file 1 [file 2153-8174-26-3-26116-s1.zip]

Archive with 7 entries (7 files):
- PRISMA_2020_checklist.docx
- Supplementary Fig. 1.docx
- Supplementary Fig. 2.docx
- Supplementary Fig. 3.docx
- Supplementary File 1. PRISMA 2020 flow diagram;Search strategy.docx
- Supplementary File 2 Subgroup analysis; Risk assessment of bias.docx
- Supplementary Table 1.docx
